# Supplementary material for: The Plant Ontology Facilitates Comparisons of Plant Development Stages Across Species
Source: Front Plant Sci. 2019 Jun 4;10:631. doi: 10.3389/fpls.2019.00631 (PMC6558174; doi:10.3389/fpls.2019.00631)
Supplement: TABLE S5 — List of genes or gene models annotated a single Plant Ontology plant embryo development stage. [file Table_5.csv]

genes or gene models annotated to only one Plant Ontology plant embryo development stage
Arabidopsis thaliana, plant embryo globular stage (PO:0001185)	Arabidopsis thaliana, plant embryo bilateral stage (PO:0004507)	Arabidopsis thaliana, plant embryo cotyledonary stage (PO:0001078)	Arabidopsis thaliana, mature plant embryo stage (PO:0001081)	Zea mays, plant proembryo stage (PO::0001180)	Zea mays, plant embryo coleoptilar stage (PO:0001094)	Zea mays, plant embryo true leaf formation stage (PO:0001095)
AT1G01010	AT1G01640	AT1G02460	AT1G08135	GRMZM2G000126	GRMZM2G004207	GRMZM2G000423
AT1G01980	AT1G02310	AT1G02950	AT1G10160	GRMZM2G000380	GRMZM2G027958	GRMZM2G000625
AT1G02400	AT1G03905	AT1G03720	AT1G22720	GRMZM2G000431	GRMZM2G032154	GRMZM2G000726
AT1G02470	AT1G07485	AT1G05260	AT1G26700	GRMZM2G000743	GRMZM2G033433	GRMZM2G000736
AT1G02790	AT1G08270	AT1G05370	AT1G32940	GRMZM2G001889	GRMZM2G041774	GRMZM2G000977
AT1G02900	AT1G12210	AT1G05750	AT1G33870	GRMZM2G002225	GRMZM2G057955	GRMZM2G001168
AT1G03050	AT1G12700	AT1G07130	AT1G36240	GRMZM2G002536	GRMZM2G063223	GRMZM2G001205
AT1G03950	AT1G15380	AT1G07290	AT1G43680	GRMZM2G003167	GRMZM2G071720	GRMZM2G001363
AT1G04540	AT1G16160	AT1G08430	AT1G47770	GRMZM2G003493	GRMZM2G072322	GRMZM2G001451
AT1G04920	AT1G19610	AT1G08500	AT1G48820	GRMZM2G004480	GRMZM2G075229	GRMZM2G001462
AT1G05300	AT1G20530	AT1G09740	AT1G49830	GRMZM2G004828	GRMZM2G079219	GRMZM2G001557
AT1G05450	AT1G22570	AT1G10690	AT1G53640	GRMZM2G004909	GRMZM2G080354	GRMZM2G001560
AT1G05680	AT1G22600	AT1G11290	AT1G55390	GRMZM2G005284	GRMZM2G082709	GRMZM2G001938
AT1G06020	AT1G22830	AT1G12100	AT1G61260	GRMZM2G006062	GRMZM2G082959	GRMZM2G002396
AT1G06800	AT1G26680	AT1G12620	AT1G62680	GRMZM2G007372	GRMZM2G083094	GRMZM2G002815
AT1G07180	AT1G27610	AT1G14640	AT1G64070	GRMZM2G007475	GRMZM2G087507	GRMZM2G002894
AT1G07300	AT1G32780	AT1G18810	AT1G68630	GRMZM2G007948	GRMZM2G093010	GRMZM2G003109
AT1G08810	AT1G33500	AT1G20700	AT1G76530	GRMZM2G008326	GRMZM2G093418	GRMZM2G003138
AT1G09155	AT1G36620	AT1G20780	AT2G04820	GRMZM2G008482	GRMZM2G096111	GRMZM2G003264
AT1G09240	AT1G37140	AT1G20800	AT2G10690	GRMZM2G008627	GRMZM2G122706	GRMZM2G003769
AT1G09370	AT1G48390	AT1G24290	AT2G23960	GRMZM2G008819	GRMZM2G124684	GRMZM2G004054
AT1G09380	AT1G48980	AT1G26530	AT2G30660	GRMZM2G008892	GRMZM2G126496	GRMZM2G004690
AT1G09575	AT1G49500	AT1G27590	AT2G37730	GRMZM2G009049	GRMZM2G127143	GRMZM2G004795
AT1G10380	AT1G49960	AT1G30010	AT3G06280	GRMZM2G009792	GRMZM2G129713	GRMZM2G004971
AT1G10550	AT1G51820	AT1G31430	AT3G14225	GRMZM2G009818	GRMZM2G135317	GRMZM2G005114
AT1G10770	AT1G53700	AT1G35730	AT3G14640	GRMZM2G009869	GRMZM2G135456	GRMZM2G005825
AT1G11050	AT1G53790	AT1G37160	AT3G28930	GRMZM2G010333	GRMZM2G144464	GRMZM2G006119
AT1G11190	AT1G55030	AT1G43590	AT3G52270	GRMZM2G010356	GRMZM2G148441	GRMZM2G006197
AT1G11540	AT1G63400	AT1G44935	AT3G55910	GRMZM2G010488	GRMZM2G325477	GRMZM2G006210
AT1G11770	AT1G65360	AT1G47840	AT3G57820	GRMZM2G010884	GRMZM2G325650	GRMZM2G006551
AT1G12070	AT1G65850	AT1G48180	AT3G62150	GRMZM2G011408	GRMZM2G329584	GRMZM2G006646
AT1G12180	AT1G66390	AT1G48470	AT3G62930	GRMZM2G011463	GRMZM2G363253	GRMZM2G006841
AT1G14280	AT1G73850	AT1G49180	AT3G63340	GRMZM2G011708	GRMZM2G382569	GRMZM2G007113
AT1G14420	AT1G74580	AT1G49470	AT4G09840	GRMZM2G012062	GRMZM2G399136	GRMZM2G007228
AT1G15010	AT1G76050	AT1G49540	AT4G15380	GRMZM2G012148	GRMZM2G414834	GRMZM2G007252
AT1G15170	AT1G77230	AT1G51210	AT4G23240	GRMZM2G012276	GRMZM2G447043	GRMZM2G007369
AT1G15350	AT1G80580	AT1G52050	AT4G27850	GRMZM2G012508	GRMZM2G449182	GRMZM2G007406
AT1G16390	AT2G02750	AT1G52630	AT4G30420	GRMZM2G012904	GRMZM2G450822	GRMZM2G007698
AT1G17020	AT2G04860	AT1G55040	AT4G31730	GRMZM2G013206	GRMZM2G457287	GRMZM2G007713
AT1G17040	AT2G05540	AT1G55550	AT4G35690	GRMZM2G013255	GRMZM2G465868	GRMZM2G008234
AT1G17540	AT2G15380	AT1G56540	AT5G07400	GRMZM2G014558	GRMZM2G470666	GRMZM2G008250
AT1G18990	AT2G19900	AT1G59740	AT5G10120	GRMZM2G014768	GRMZM5G842071	GRMZM2G008839
AT1G19210	AT2G21080	AT1G60180	AT5G12990	GRMZM2G015021	GRMZM5G843141	GRMZM2G008972
AT1G19500	AT2G21850	AT1G60230	AT5G14650	GRMZM2G015049	GRMZM5G863453	GRMZM2G009009
AT1G19620	AT2G23050	AT1G61070	AT5G18360	GRMZM2G015127	GRMZM5G866027	GRMZM2G009025
AT1G19940	AT2G27220	AT1G61210	AT5G45090	GRMZM2G015314	GRMZM5G878365	GRMZM2G009045
AT1G20180	AT2G27420	AT1G62770	AT5G62830	GRMZM2G015603	GRMZM5G893796	GRMZM2G009359
AT1G20190	AT2G32620	AT1G62910	AT5G63560	GRMZM2G015708		GRMZM2G009475
AT1G20310	AT2G34315	AT1G62940		GRMZM2G015872		GRMZM2G009536
AT1G20350	AT2G36980	AT1G64100		GRMZM2G016100		GRMZM2G009652
AT1G21000	AT2G39310	AT1G64800		GRMZM2G016370		GRMZM2G009900
AT1G21550	AT3G06070	AT1G65130		GRMZM2G016462		GRMZM2G009968
AT1G21850	AT3G07350	AT1G65500		GRMZM2G016558		GRMZM2G010266
AT1G22015	AT3G12955	AT1G65590		GRMZM2G016744		GRMZM2G010518
AT1G22380	AT3G13090	AT1G65810		GRMZM2G016836		GRMZM2G010545
AT1G22400	AT3G14580	AT1G66850		GRMZM2G017045		GRMZM2G010570
AT1G22690	AT3G16890	AT1G67780		GRMZM2G017268		GRMZM2G010840
AT1G22990	AT3G17280	AT1G67800		GRMZM2G018822		GRMZM2G010920
AT1G23040	AT3G20090	AT1G69350		GRMZM2G019583		GRMZM2G011007
AT1G23060	AT3G23880	AT1G69480		GRMZM2G019806		GRMZM2G011010
AT1G23350	AT3G24900	AT1G69500		GRMZM2G019916		GRMZM2G011055
AT1G23420	AT3G25620	AT1G69720		GRMZM2G020732		GRMZM2G011140
AT1G23480	AT3G29330	AT1G71160		GRMZM2G020799		GRMZM2G011604
AT1G23550	AT3G30450	AT1G73190		GRMZM2G020859		GRMZM2G011789
AT1G23730	AT3G31320	AT1G74630		GRMZM2G020898		GRMZM2G011925
AT1G23760	AT3G44900	AT1G74810		GRMZM2G021289		GRMZM2G012076
AT1G24000	AT3G45990	AT1G75470		GRMZM2G021433		GRMZM2G012550
AT1G24010	AT3G48940	AT1G75790		GRMZM2G021595		GRMZM2G012724
AT1G24400	AT3G49070	AT1G79520		GRMZM2G021694		GRMZM2G012728
AT1G24520	AT3G49400	AT2G01840		GRMZM2G021879		GRMZM2G012806
AT1G24540	AT3G49930	AT2G03130		GRMZM2G023133		GRMZM2G012807
AT1G25240	AT3G53160	AT2G03840		GRMZM2G024144		GRMZM2G013050
AT1G25330	AT3G53720	AT2G04890		GRMZM2G024150		GRMZM2G013087
AT1G25400	AT3G56730	AT2G05390		GRMZM2G024948		GRMZM2G013191
AT1G26220	AT3G57020	AT2G11810		GRMZM2G025303		GRMZM2G013214
AT1G28270	AT3G58330	AT2G16910		GRMZM2G025491		GRMZM2G013612
AT1G28370	AT3G59060	AT2G20720		GRMZM2G025954		GRMZM2G013920
AT1G29140	AT3G62350	AT2G22070		GRMZM2G026943		GRMZM2G014534
AT1G29195	AT3G62500	AT2G22800		GRMZM2G027484		GRMZM2G014723
AT1G29440	AT4G00650	AT2G24130		GRMZM2G028325		GRMZM2G015281
AT1G29660	AT4G01740	AT2G26390		GRMZM2G028543		GRMZM2G015395
AT1G30135	AT4G01910	AT2G27660		GRMZM2G028830		GRMZM2G015648
AT1G30260	AT4G03610	AT2G28240		GRMZM2G029400		GRMZM2G015666
AT1G30710	AT4G04110	AT2G28550		GRMZM2G029780		GRMZM2G015805
AT1G30795	AT4G05550	AT2G29600		GRMZM2G030009		GRMZM2G015921
AT1G30900	AT4G07920	AT2G29920		GRMZM2G030216		GRMZM2G016004
AT1G31290	AT4G08250	AT2G30210		GRMZM2G030325		GRMZM2G016241
AT1G31450	AT4G11610	AT2G35170		GRMZM2G030850		GRMZM2G016254
AT1G31490	AT4G14390	AT2G35430		GRMZM2G031102		GRMZM2G017001
AT1G31820	AT4G15290	AT2G35950		GRMZM2G031870		GRMZM2G017321
AT1G32170	AT4G20235	AT2G37210		GRMZM2G031963		GRMZM2G017324
AT1G32300	AT4G29270	AT2G39850		GRMZM2G032443		GRMZM2G017670
AT1G32740	AT4G29710	AT2G39980		GRMZM2G032654		GRMZM2G018166
AT1G35140	AT4G29990	AT2G42370		GRMZM2G033017		GRMZM2G018372
AT1G35260	AT4G31250	AT2G43100		GRMZM2G033074		GRMZM2G018793
AT1G35310	AT4G33960	AT2G44850		GRMZM2G033952		GRMZM2G019742
AT1G35490	AT4G33990	AT2G45400		GRMZM2G034253		GRMZM2G019872
AT1G43640	AT4G35590	AT2G45500		GRMZM2G034421		GRMZM2G020003
AT1G44130	AT4G39780	AT2G46040		GRMZM2G034508		GRMZM2G020419
AT1G44160	AT5G02760	AT2G46950		GRMZM2G034611		GRMZM2G020429
AT1G47280	AT5G04310	AT2G47780		GRMZM2G035685		GRMZM2G020552
AT1G47470	AT5G05250	AT3G01220		GRMZM2G035755		GRMZM2G020826
AT1G49200	AT5G05490	AT3G03290		GRMZM2G036048		GRMZM2G020998
AT1G49290	AT5G06790	AT3G03550		GRMZM2G036203		GRMZM2G021089
AT1G49450	AT5G07640	AT3G03870		GRMZM2G036340		GRMZM2G021416
AT1G49490	AT5G10280	AT3G04800		GRMZM2G036880		GRMZM2G021614
AT1G50340	AT5G10420	AT3G05110		GRMZM2G036983		GRMZM2G021865
AT1G50610	AT5G11590	AT3G05360		GRMZM2G037146		GRMZM2G022363
AT1G51300	AT5G16900	AT3G06090		GRMZM2G037314		GRMZM2G022489
AT1G51440	AT5G17490	AT3G07960		GRMZM2G038436		GRMZM2G022514
AT1G52580	AT5G19720	AT3G09060		GRMZM2G038835		GRMZM2G022546
AT1G52970	AT5G23180	AT3G09220		GRMZM2G039187		GRMZM2G022792
AT1G53540	AT5G24560	AT3G09550		GRMZM2G039525		GRMZM2G022858
AT1G53560	AT5G25640	AT3G11840		GRMZM2G040117		GRMZM2G023122
AT1G54070	AT5G28490	AT3G12470		GRMZM2G040508		GRMZM2G023982
AT1G54790	AT5G34800	AT3G12510		GRMZM2G040509		GRMZM2G024391
AT1G55560	AT5G34830	AT3G13220		GRMZM2G040821		GRMZM2G024476
AT1G55570	AT5G35450	AT3G13240		GRMZM2G040890		GRMZM2G024561
AT1G56100	AT5G37160	AT3G15400		GRMZM2G041163		GRMZM2G024592
AT1G56510	AT5G37490	AT3G19330		GRMZM2G041308		GRMZM2G024958
AT1G56650	AT5G38340	AT3G20480		GRMZM2G041352		GRMZM2G025048
AT1G56710	AT5G44230	AT3G22070		GRMZM2G041866		GRMZM2G025088
AT1G60030	AT5G47340	AT3G22090		GRMZM2G041991		GRMZM2G025135
AT1G60590	AT5G47670	AT3G25440		GRMZM2G042154		GRMZM2G025200
AT1G60985	AT5G49700	AT3G25960		GRMZM2G042218		GRMZM2G025370
AT1G61560	AT5G56370	AT3G26782		GRMZM2G042660		GRMZM2G025611
AT1G61680	AT5G56780	AT3G27920		GRMZM2G042723		GRMZM2G025642
AT1G61720	AT5G59720	AT3G28030		GRMZM2G042741		GRMZM2G025793
AT1G61860	AT5G59940	AT3G28150		GRMZM2G043295		GRMZM2G025857
AT1G62280	AT5G65080	AT3G28470		GRMZM2G043300		GRMZM2G026229
AT1G62300	AT5G65130	AT3G30846		GRMZM2G044070		GRMZM2G026271
AT1G62450	AT5G66350	AT3G42960		GRMZM2G044132		GRMZM2G026562
AT1G62990	AT5G67090	AT3G43160		GRMZM2G044359		GRMZM2G026703
AT1G64405	AT5G67390	AT3G43280		GRMZM2G045171		GRMZM2G026837
AT1G65240		AT3G44020		GRMZM2G045849		GRMZM2G027068
AT1G65480		AT3G45670		GRMZM2G046209		GRMZM2G027476
AT1G65690		AT3G45880		GRMZM2G046262		GRMZM2G027594
AT1G65730		AT3G48640		GRMZM2G046284		GRMZM2G027960
AT1G66090		AT3G49920		GRMZM2G046316		GRMZM2G028111
AT1G66120		AT3G50250		GRMZM2G046353		GRMZM2G028151
AT1G66210		AT3G51590		GRMZM2G046755		GRMZM2G028252
AT1G66360		AT3G52130		GRMZM2G047045		GRMZM2G028306
AT1G66400		AT3G52160		GRMZM2G047319		GRMZM2G028444
AT1G66480		AT3G54060		GRMZM2G047616		GRMZM2G028479
AT1G66950		AT3G54130		GRMZM2G047652		GRMZM2G028547
AT1G67290		AT3G54510		GRMZM2G048192		GRMZM2G028712
AT1G67640		AT3G54610		GRMZM2G048474		GRMZM2G029479
AT1G68110		AT3G58550		GRMZM2G048775		GRMZM2G029690
AT1G68460		AT3G58590		GRMZM2G048886		GRMZM2G029827
AT1G68610		AT3G61340		GRMZM2G048962		GRMZM2G029930
AT1G68620		AT4G00310		GRMZM2G049318		GRMZM2G030181
AT1G69080		AT4G00390		GRMZM2G049882		GRMZM2G030436
AT1G69100		AT4G02160		GRMZM2G050201		GRMZM2G030790
AT1G69310		AT4G02690		GRMZM2G050234		GRMZM2G031248
AT1G69880		AT4G03050		GRMZM2G052548		GRMZM2G031257
AT1G70140		AT4G03790		GRMZM2G053669		GRMZM2G031624
AT1G70420		AT4G04900		GRMZM2G053830		GRMZM2G031628
AT1G70500		AT4G08210		GRMZM2G053977		GRMZM2G031728
AT1G70720		AT4G08410		GRMZM2G054023		GRMZM2G031882
AT1G70890		AT4G08890		GRMZM2G054050		GRMZM2G032180
AT1G71690		AT4G10950		GRMZM2G054658		GRMZM2G032231
AT1G71890		AT4G11530		GRMZM2G054884		GRMZM2G032266
AT1G71960		AT4G14080		GRMZM2G055124		GRMZM2G032494
AT1G72240		AT4G14980		GRMZM2G055150		GRMZM2G032531
AT1G72290		AT4G15200		GRMZM2G055684		GRMZM2G032547
AT1G72790		AT4G15330		GRMZM2G056116		GRMZM2G032583
AT1G72800		AT4G17690		GRMZM2G056388		GRMZM2G032865
AT1G72900		AT4G18490		GRMZM2G056505		GRMZM2G033089
AT1G72920		AT4G19240		GRMZM2G056908		GRMZM2G033108
AT1G73066		AT4G19900		GRMZM2G057159		GRMZM2G033175
AT1G73220		AT4G20450		GRMZM2G057352		GRMZM2G033544
AT1G73560		AT4G21300		GRMZM2G057616		GRMZM2G033578
AT1G73610		AT4G21700		GRMZM2G057733		GRMZM2G034047
AT1G73830		AT4G22212		GRMZM2G057963		GRMZM2G034125
AT1G74010		AT4G22790		GRMZM2G058081		GRMZM2G034155
AT1G74490		AT4G25420		GRMZM2G058279		GRMZM2G034385
AT1G74500		AT4G26280		GRMZM2G058398		GRMZM2G034404
AT1G75040		AT4G26680		GRMZM2G059033		GRMZM2G034737
AT1G75300		AT4G27330		GRMZM2G059693		GRMZM2G034791
AT1G75590		AT4G28395		GRMZM2G059785		GRMZM2G034998
AT1G75870		AT4G29140		GRMZM2G059964		GRMZM2G035044
AT1G75890		AT4G29690		GRMZM2G060190		GRMZM2G035077
AT1G75960		AT4G29980		GRMZM2G060866		GRMZM2G035239
AT1G76370		AT4G31070		GRMZM2G061749		GRMZM2G035282
AT1G76590		AT4G31570		GRMZM2G061910		GRMZM2G035370
AT1G76890		AT4G32950		GRMZM2G062066		GRMZM2G035386
AT1G77210		AT4G34850		GRMZM2G062156		GRMZM2G035506
AT1G77920		AT4G35420		GRMZM2G062244		GRMZM2G035688
AT1G78090		AT4G38590		GRMZM2G062718		GRMZM2G035732
AT1G78110		AT5G03360		GRMZM2G063001		GRMZM2G035784
AT1G78320		AT5G03770		GRMZM2G063024		GRMZM2G036120
AT1G78450		AT5G05030		GRMZM2G063392		GRMZM2G036262
AT1G78780		AT5G05630		GRMZM2G063747		GRMZM2G036386
AT1G78970		AT5G05840		GRMZM2G063975		GRMZM2G036615
AT1G79270		AT5G06839		GRMZM2G064096		GRMZM2G036703
AT1G79860		AT5G07190		GRMZM2G064657		GRMZM2G036912
AT1G80180		AT5G07230		GRMZM2G065829		GRMZM2G036954
AT1G80310		AT5G08490		GRMZM2G066162		GRMZM2G037036
AT1G80840		AT5G10040		GRMZM2G066449		GRMZM2G037043
AT1G80960		AT5G10140		GRMZM2G067000		GRMZM2G037386
AT2G02140		AT5G11310		GRMZM2G067713		GRMZM2G037482
AT2G02515		AT5G11540		GRMZM2G068672		GRMZM2G037500
AT2G02720		AT5G13380		GRMZM2G069047		GRMZM2G037528
AT2G02990		AT5G14690		GRMZM2G069325		GRMZM2G037545
AT2G03200		AT5G14770		GRMZM2G070500		GRMZM2G037574
AT2G03530		AT5G15360		GRMZM2G070607		GRMZM2G038082
AT2G05850		AT5G16570		GRMZM2G070673		GRMZM2G038707
AT2G05910		AT5G16920		GRMZM2G070952		GRMZM2G038833
AT2G06090		AT5G17140		GRMZM2G071157		GRMZM2G038928
AT2G07040		AT5G19970		GRMZM2G071362		GRMZM2G039016
AT2G13350		AT5G20640		GRMZM2G071704		GRMZM2G039166
AT2G14095		AT5G22570		GRMZM2G071744		GRMZM2G039278
AT2G15830		AT5G24820		GRMZM2G071917		GRMZM2G039383
AT2G16730		AT5G25400		GRMZM2G074057		GRMZM2G039567
AT2G17000		AT5G26770		GRMZM2G074309		GRMZM2G039630
AT2G17890		AT5G27200		GRMZM2G074645		GRMZM2G039822
AT2G18050		AT5G27230		GRMZM2G074708		GRMZM2G039845
AT2G18370		AT5G27440		GRMZM2G075081		GRMZM2G039864
AT2G18420		AT5G28030		GRMZM2G075152		GRMZM2G040052
AT2G19000		AT5G28610		GRMZM2G075438		GRMZM2G040278
AT2G20560		AT5G32460		GRMZM2G075594		GRMZM2G040905
AT2G20595		AT5G39680		GRMZM2G075668		GRMZM2G040941
AT2G20700		AT5G40380		GRMZM2G075837		GRMZM2G041513
AT2G21185		AT5G40540		GRMZM2G076140		GRMZM2G041746
AT2G21480		AT5G42010		GRMZM2G076417		GRMZM2G041809
AT2G21655		AT5G42110		GRMZM2G076474		GRMZM2G041894
AT2G21740		AT5G43230		GRMZM2G076769		GRMZM2G042075
AT2G23330		AT5G43610		GRMZM2G076771		GRMZM2G042412
AT2G23430		AT5G44400		GRMZM2G076778		GRMZM2G042421
AT2G23540		AT5G46520		GRMZM2G076946		GRMZM2G042461
AT2G23900		AT5G46560		GRMZM2G077147		GRMZM2G042717
AT2G23990		AT5G46780		GRMZM2G077479		GRMZM2G042867
AT2G24450		AT5G48350		GRMZM2G077544		GRMZM2G042895
AT2G25450		AT5G49270		GRMZM2G077612		GRMZM2G043035
AT2G25540		AT5G52290		GRMZM2G077886		GRMZM2G043172
AT2G26150		AT5G53510		GRMZM2G077900		GRMZM2G043336
AT2G26410		AT5G54190		GRMZM2G078024		GRMZM2G043520
AT2G26450		AT5G56310		GRMZM2G078299		GRMZM2G043587
AT2G26530		AT5G61400		GRMZM2G078324		GRMZM2G043893
AT2G26850		AT5G61800		GRMZM2G078633		GRMZM2G044218
AT2G27080		AT5G62990		GRMZM2G079303		GRMZM2G044377
AT2G27180		AT5G63900		GRMZM2G079790		GRMZM2G044627
AT2G27690		AT5G65820		GRMZM2G080056		GRMZM2G044757
AT2G27740		AT5G67520		GRMZM2G080546		GRMZM2G044850
AT2G28260		ATMG00510		GRMZM2G080635		GRMZM2G045278
AT2G28960		ATMG01290		GRMZM2G080678		GRMZM2G045437
AT2G29090				GRMZM2G080731		GRMZM2G045678
AT2G29330				GRMZM2G080887		GRMZM2G045805
AT2G29350				GRMZM2G081090		GRMZM2G045977
AT2G29460				GRMZM2G081151		GRMZM2G046117
AT2G29470				GRMZM2G081192		GRMZM2G046447
AT2G29500				GRMZM2G081285		GRMZM2G046520
AT2G29940				GRMZM2G081322		GRMZM2G046550
AT2G30090				GRMZM2G081671		GRMZM2G046622
AT2G30140				GRMZM2G081822		GRMZM2G046721
AT2G30550				GRMZM2G081898		GRMZM2G047131
AT2G30790				GRMZM2G081955		GRMZM2G047133
AT2G30830				GRMZM2G082335		GRMZM2G047164
AT2G31500				GRMZM2G082714		GRMZM2G047610
AT2G31900				GRMZM2G082780		GRMZM2G047793
AT2G31990				GRMZM2G082940		GRMZM2G047835
AT2G32770				GRMZM2G083117		GRMZM2G047840
AT2G32790				GRMZM2G083128		GRMZM2G048078
AT2G32800				GRMZM2G083273		GRMZM2G048161
AT2G32860				GRMZM2G083935		GRMZM2G048475
AT2G33100				GRMZM2G084005		GRMZM2G048591
AT2G33130				GRMZM2G084014		GRMZM2G048635
AT2G33270				GRMZM2G084264		GRMZM2G048793
AT2G33420				GRMZM2G084276		GRMZM2G049109
AT2G33460				GRMZM2G084799		GRMZM2G049510
AT2G34600				GRMZM2G085198		GRMZM2G049686
AT2G34870				GRMZM2G085392		GRMZM2G049767
AT2G36020				GRMZM2G085405		GRMZM2G049798
AT2G36080				GRMZM2G086925		GRMZM2G050458
AT2G36190				GRMZM2G087069		GRMZM2G050768
AT2G36430				GRMZM2G087625		GRMZM2G050937
AT2G36950				GRMZM2G087766		GRMZM2G051124
AT2G37130				GRMZM2G088124		GRMZM2G051545
AT2G37870				GRMZM2G088305		GRMZM2G051619
AT2G38600				GRMZM2G088861		GRMZM2G051924
AT2G38900				GRMZM2G089052		GRMZM2G051958
AT2G39030				GRMZM2G089662		GRMZM2G052042
AT2G39160				GRMZM2G090230		GRMZM2G052063
AT2G39200				GRMZM2G090266		GRMZM2G052067
AT2G39400				GRMZM2G090837		GRMZM2G052145
AT2G39540				GRMZM2G091088		GRMZM2G052233
AT2G39710				GRMZM2G091232		GRMZM2G052364
AT2G40260				GRMZM2G092465		GRMZM2G052825
AT2G40330				GRMZM2G093079		GRMZM2G052855
AT2G40610				GRMZM2G093121		GRMZM2G053213
AT2G41120				GRMZM2G093305		GRMZM2G053315
AT2G41800				GRMZM2G093736		GRMZM2G053991
AT2G41860				GRMZM2G093809		GRMZM2G054154
AT2G42720				GRMZM2G093999		GRMZM2G054603
AT2G43230				GRMZM2G094067		GRMZM2G054610
AT2G43570				GRMZM2G094304		GRMZM2G054653
AT2G43590				GRMZM2G094592		GRMZM2G054807
AT2G44030				GRMZM2G094736		GRMZM2G054833
AT2G44260				GRMZM2G094781		GRMZM2G054902
AT2G44560				GRMZM2G095255		GRMZM2G054916
AT2G44840				GRMZM2G095744		GRMZM2G054924
AT2G45220				GRMZM2G096008		GRMZM2G055040
AT2G45560				GRMZM2G096171		GRMZM2G055052
AT2G45580				GRMZM2G096252		GRMZM2G055143
AT2G45800				GRMZM2G097827		GRMZM2G055158
AT2G46360				GRMZM2G099326		GRMZM2G055168
AT2G46660				GRMZM2G099408		GRMZM2G055435
AT2G46680				GRMZM2G099820		GRMZM2G055549
AT2G46860				GRMZM2G099867		GRMZM2G055629
AT2G46960				GRMZM2G100380		GRMZM2G055641
AT2G47050				GRMZM2G100685		GRMZM2G055757
AT2G47200				GRMZM2G101117		GRMZM2G055898
AT2G47270				GRMZM2G101128		GRMZM2G056369
AT2G47550				GRMZM2G101571		GRMZM2G056526
AT2G48140				GRMZM2G101617		GRMZM2G056804
AT3G01240				GRMZM2G101836		GRMZM2G056931
AT3G01250				GRMZM2G104176		GRMZM2G057178
AT3G01530				GRMZM2G104616		GRMZM2G057355
AT3G01700				GRMZM2G104945		GRMZM2G057376
AT3G01840				GRMZM2G105518		GRMZM2G057486
AT3G02670				GRMZM2G106092		GRMZM2G057514
AT3G02810				GRMZM2G106185		GRMZM2G057637
AT3G02885				GRMZM2G106501		GRMZM2G057690
AT3G02940				GRMZM2G106560		GRMZM2G057795
AT3G02970				GRMZM2G106836		GRMZM2G057914
AT3G03240				GRMZM2G107027		GRMZM2G058075
AT3G03430				GRMZM2G108615		GRMZM2G058144
AT3G03670				GRMZM2G108959		GRMZM2G058227
AT3G03800				GRMZM2G109340		GRMZM2G059052
AT3G04000				GRMZM2G109515		GRMZM2G059088
AT3G04070				GRMZM2G109814		GRMZM2G059188
AT3G04360				GRMZM2G110832		GRMZM2G059299
AT3G04540				GRMZM2G111136		GRMZM2G059339
AT3G04720				GRMZM2G111354		GRMZM2G059502
AT3G05460				GRMZM2G111609		GRMZM2G059526
AT3G05610				GRMZM2G112039		GRMZM2G059663
AT3G05890				GRMZM2G112154		GRMZM2G059717
AT3G05930				GRMZM2G112309		GRMZM2G060236
AT3G06260				GRMZM2G112792		GRMZM2G060249
AT3G06420				GRMZM2G113002		GRMZM2G060937
AT3G06830				GRMZM2G113098		GRMZM2G061046
AT3G07820				GRMZM2G113167		GRMZM2G061292
AT3G08970				GRMZM2G113191		GRMZM2G061303
AT3G09530				GRMZM2G113594		GRMZM2G061568
AT3G09870				GRMZM2G113761		GRMZM2G061574
AT3G10340				GRMZM2G113779		GRMZM2G061751
AT3G10560				GRMZM2G113792		GRMZM2G061941
AT3G10780				GRMZM2G114137		GRMZM2G061963
AT3G10890				GRMZM2G114503		GRMZM2G062544
AT3G10930				GRMZM2G114550		GRMZM2G062618
AT3G11430				GRMZM2G114639		GRMZM2G062628
AT3G11660				GRMZM2G116185		GRMZM2G062651
AT3G11750				GRMZM2G116846		GRMZM2G062844
AT3G12000				GRMZM2G117319		GRMZM2G063126
AT3G13390				GRMZM2G117558		GRMZM2G063259
AT3G13400				GRMZM2G117872		GRMZM2G064530
AT3G13540				GRMZM2G117940		GRMZM2G064626
AT3G13730				GRMZM2G117942		GRMZM2G064948
AT3G14280				GRMZM2G117971		GRMZM2G064969
AT3G14520				GRMZM2G118119		GRMZM2G065088
AT3G14620				GRMZM2G118587		GRMZM2G065259
AT3G14850				GRMZM2G118746		GRMZM2G065290
AT3G15500				GRMZM2G118873		GRMZM2G065522
AT3G15760				GRMZM2G119150		GRMZM2G065781
AT3G16040				GRMZM2G119449		GRMZM2G065871
AT3G16920				GRMZM2G119693		GRMZM2G065939
AT3G17060				GRMZM2G120132		GRMZM2G066029
AT3G17230				GRMZM2G120182		GRMZM2G066047
AT3G17980				GRMZM2G121308		GRMZM2G066049
AT3G18560				GRMZM2G121621		GRMZM2G066107
AT3G18660				GRMZM2G122577		GRMZM2G066142
AT3G19020				GRMZM2G123276		GRMZM2G066213
AT3G19480				GRMZM2G123486		GRMZM2G066341
AT3G19500				GRMZM2G123996		GRMZM2G066805
AT3G19580				GRMZM2G124423		GRMZM2G066978
AT3G19620				GRMZM2G125482		GRMZM2G067205
AT3G20190				GRMZM2G125571		GRMZM2G067235
AT3G20210				GRMZM2G125669		GRMZM2G067274
AT3G20220				GRMZM2G125931		GRMZM2G067448
AT3G20520				GRMZM2G126285		GRMZM2G067450
AT3G20530				GRMZM2G126582		GRMZM2G067485
AT3G20580				GRMZM2G126742		GRMZM2G067540
AT3G20865				GRMZM2G126749		GRMZM2G067691
AT3G21180				GRMZM2G126763		GRMZM2G067716
AT3G21230				GRMZM2G127421		GRMZM2G068647
AT3G21500				GRMZM2G127524		GRMZM2G068742
AT3G21550				GRMZM2G127650		GRMZM2G068989
AT3G21570				GRMZM2G127695		GRMZM2G069082
AT3G21700				GRMZM2G127982		GRMZM2G069102
AT3G21710				GRMZM2G129157		GRMZM2G069146
AT3G22600				GRMZM2G130333		GRMZM2G069308
AT3G22620				GRMZM2G131650		GRMZM2G069370
AT3G22910				GRMZM2G131749		GRMZM2G069444
AT3G23870				GRMZM2G132007		GRMZM2G069454
AT3G24510				GRMZM2G133836		GRMZM2G069722
AT3G24715				GRMZM2G134066		GRMZM2G070092
AT3G25165				GRMZM2G134067		GRMZM2G070295
AT3G25170				GRMZM2G134846		GRMZM2G070302
AT3G25260				GRMZM2G134886		GRMZM2G070455
AT3G25290				GRMZM2G135019		GRMZM2G070575
AT3G25420				GRMZM2G135165		GRMZM2G070620
AT3G26110				GRMZM2G135378		GRMZM2G070713
AT3G26140				GRMZM2G135385		GRMZM2G070837
AT3G26860				GRMZM2G135444		GRMZM2G071405
AT3G26880				GRMZM2G135703		GRMZM2G071654
AT3G27810				GRMZM2G136453		GRMZM2G071750
AT3G28007				GRMZM2G136687		GRMZM2G072218
AT3G28270				GRMZM2G136697		GRMZM2G072371
AT3G28340				GRMZM2G136910		GRMZM2G072493
AT3G28740				GRMZM2G137387		GRMZM2G072814
AT3G28750				GRMZM2G137532		GRMZM2G072890
AT3G28790				GRMZM2G139193		GRMZM2G073134
AT3G28830				GRMZM2G139284		GRMZM2G073377
AT3G28980				GRMZM2G139406		GRMZM2G073823
AT3G43120				GRMZM2G139803		GRMZM2G073884
AT3G43270				GRMZM2G139933		GRMZM2G074095
AT3G43860				GRMZM2G140170		GRMZM2G074236
AT3G44540				GRMZM2G140527		GRMZM2G074361
AT3G45280				GRMZM2G140901		GRMZM2G074540
AT3G45680				GRMZM2G141353		GRMZM2G074716
AT3G45940				GRMZM2G141461		GRMZM2G074761
AT3G45970				GRMZM2G141632		GRMZM2G075042
AT3G46110				GRMZM2G141762		GRMZM2G075064
AT3G46230				GRMZM2G141819		GRMZM2G075244
AT3G47440				GRMZM2G142093		GRMZM2G075247
AT3G48580				GRMZM2G142680		GRMZM2G075315
AT3G48720				GRMZM2G142962		GRMZM2G075386
AT3G49210				GRMZM2G143625		GRMZM2G075436
AT3G49270				GRMZM2G143812		GRMZM2G075461
AT3G49300				GRMZM2G144530		GRMZM2G075537
AT3G49780				GRMZM2G144982		GRMZM2G075606
AT3G50310				GRMZM2G145275		GRMZM2G075678
AT3G50350				GRMZM2G145552		GRMZM2G076356
AT3G50900				GRMZM2G145589		GRMZM2G076549
AT3G50970				GRMZM2G145909		GRMZM2G076634
AT3G51400				GRMZM2G146034		GRMZM2G077008
AT3G52400				GRMZM2G146130		GRMZM2G077069
AT3G52460				GRMZM2G146234		GRMZM2G077074
AT3G52600				GRMZM2G146308		GRMZM2G077127
AT3G53510				GRMZM2G146627		GRMZM2G078058
AT3G54140				GRMZM2G147373		GRMZM2G078129
AT3G54940				GRMZM2G147452		GRMZM2G078543
AT3G55700				GRMZM2G147698		GRMZM2G078650
AT3G55950				GRMZM2G147867		GRMZM2G078723
AT3G55970				GRMZM2G148534		GRMZM2G079067
AT3G56060				GRMZM2G148790		GRMZM2G079185
AT3G56200				GRMZM2G148864		GRMZM2G079321
AT3G56610				GRMZM2G149216		GRMZM2G079883
AT3G57250				GRMZM2G149392		GRMZM2G079925
AT3G57840				GRMZM2G150198		GRMZM2G080111
AT3G57850				GRMZM2G150537		GRMZM2G080295
AT3G57950				GRMZM2G150724		GRMZM2G080516
AT3G59220				GRMZM2G150729		GRMZM2G080931
AT3G59480				GRMZM2G151656		GRMZM2G081016
AT3G59850				GRMZM2G151720		GRMZM2G081441
AT3G59900				GRMZM2G152354		GRMZM2G081500
AT3G60290				GRMZM2G152781		GRMZM2G081548
AT3G60420				GRMZM2G152894		GRMZM2G081794
AT3G61210				GRMZM2G153351		GRMZM2G081953
AT3G61230				GRMZM2G153666		GRMZM2G082227
AT3G61930				GRMZM2G154056		GRMZM2G082362
AT3G62020				GRMZM2G154078		GRMZM2G082630
AT3G62170				GRMZM2G154245		GRMZM2G083109
AT3G62180				GRMZM2G154508		GRMZM2G083239
AT3G62230				GRMZM2G154523		GRMZM2G083292
AT3G62710				GRMZM2G154578		GRMZM2G083474
AT3G62860				GRMZM2G154685		GRMZM2G083538
AT3G63470				GRMZM2G155217		GRMZM2G083711
AT4G00350				GRMZM2G155253		GRMZM2G083850
AT4G00360				GRMZM2G155445		GRMZM2G083875
AT4G01720				GRMZM2G156301		GRMZM2G084249
AT4G01970				GRMZM2G156372		GRMZM2G084389
AT4G02250				GRMZM2G156392		GRMZM2G084486
AT4G02380				GRMZM2G156451		GRMZM2G084496
AT4G02410				GRMZM2G156506		GRMZM2G084794
AT4G02700				GRMZM2G157046		GRMZM2G085022
AT4G03290				GRMZM2G157168		GRMZM2G085035
AT4G03320				GRMZM2G158013		GRMZM2G085113
AT4G04460				GRMZM2G158328		GRMZM2G085176
AT4G04930				GRMZM2G159008		GRMZM2G085218
AT4G09090				GRMZM2G159711		GRMZM2G085918
AT4G09820				GRMZM2G160614		GRMZM2G085945
AT4G09950				GRMZM2G160840		GRMZM2G086136
AT4G10120				GRMZM2G160917		GRMZM2G086277
AT4G10250				GRMZM2G161097		GRMZM2G086530
AT4G11290				GRMZM2G161696		GRMZM2G086590
AT4G11510				GRMZM2G162466		GRMZM2G086835
AT4G11760				GRMZM2G162525		GRMZM2G086876
AT4G12410				GRMZM2G162675		GRMZM2G087089
AT4G12960				GRMZM2G162677		GRMZM2G087103
AT4G13450				GRMZM2G162758		GRMZM2G087111
AT4G13560				GRMZM2G163211		GRMZM2G087416
AT4G13840				GRMZM2G163283		GRMZM2G087441
AT4G14465				GRMZM2G163535		GRMZM2G087768
AT4G14580				GRMZM2G163633		GRMZM2G087875
AT4G14810				GRMZM2G163683		GRMZM2G088096
AT4G15530				GRMZM2G164482		GRMZM2G088116
AT4G15550				GRMZM2G164781		GRMZM2G088153
AT4G15610				GRMZM2G164814		GRMZM2G088258
AT4G15750				GRMZM2G165387		GRMZM2G088417
AT4G15980				GRMZM2G165638		GRMZM2G088845
AT4G16400				GRMZM2G165655		GRMZM2G089137
AT4G16515				GRMZM2G165757		GRMZM2G089282
AT4G16640				GRMZM2G165961		GRMZM2G089285
AT4G16745				GRMZM2G166132		GRMZM2G089357
AT4G16900				GRMZM2G166195		GRMZM2G089673
AT4G17470				GRMZM2G166665		GRMZM2G089948
AT4G17660				GRMZM2G166877		GRMZM2G089958
AT4G17860				GRMZM2G166899		GRMZM2G090010
AT4G18010				GRMZM2G168016		GRMZM2G090328
AT4G18280				GRMZM2G168108		GRMZM2G090528
AT4G18395				GRMZM2G168608		GRMZM2G090576
AT4G18540				GRMZM2G168976		GRMZM2G090603
AT4G18780				GRMZM2G169005		GRMZM2G090688
AT4G19460				GRMZM2G169704		GRMZM2G090732
AT4G19690				GRMZM2G169782		GRMZM2G091191
AT4G19810				GRMZM2G169785		GRMZM2G091320
AT4G19840				GRMZM2G169825		GRMZM2G091468
AT4G20800				GRMZM2G169947		GRMZM2G091535
AT4G20840				GRMZM2G169973		GRMZM2G091555
AT4G21120				GRMZM2G170520		GRMZM2G091672
AT4G21630				GRMZM2G170577		GRMZM2G091837
AT4G22050				GRMZM2G171349		GRMZM2G092323
AT4G22160				GRMZM2G171390		GRMZM2G092442
AT4G22470				GRMZM2G171460		GRMZM2G092483
AT4G22730				GRMZM2G173315		GRMZM2G092517
AT4G23493				GRMZM2G173718		GRMZM2G092533
AT4G23496				GRMZM2G174099		GRMZM2G092590
AT4G24640				GRMZM2G174255		GRMZM2G092835
AT4G25490				GRMZM2G174394		GRMZM2G093164
AT4G25530				GRMZM2G174680		GRMZM2G093408
AT4G25590				GRMZM2G174699		GRMZM2G093595
AT4G26150				GRMZM2G174773		GRMZM2G093660
AT4G26530				GRMZM2G175396		GRMZM2G093772
AT4G26590				GRMZM2G175398		GRMZM2G094210
AT4G27580				GRMZM2G176718		GRMZM2G094356
AT4G27652				GRMZM2G176968		GRMZM2G094953
AT4G27654				GRMZM2G177076		GRMZM2G095254
AT4G27657				GRMZM2G177726		GRMZM2G096395
AT4G27860				GRMZM2G177895		GRMZM2G096407
AT4G29285				GRMZM2G178817		GRMZM2G096431
AT4G30070				GRMZM2G178852		GRMZM2G096435
AT4G30140				GRMZM2G179349		GRMZM2G096680
AT4G30290				GRMZM2G179733		GRMZM2G096812
AT4G30430				GRMZM2G179907		GRMZM2G097340
AT4G32105				GRMZM2G180080		GRMZM2G097636
AT4G32170				GRMZM2G180190		GRMZM2G097872
AT4G33420				GRMZM2G180782		GRMZM2G098203
AT4G33550				GRMZM2G181231		GRMZM2G098377
AT4G33600				GRMZM2G300031		GRMZM2G098460
AT4G33810				GRMZM2G302074		GRMZM2G098474
AT4G34138				GRMZM2G304897		GRMZM2G098744
AT4G34250				GRMZM2G306259		GRMZM2G098750
AT4G34440				GRMZM2G309152		GRMZM2G099297
AT4G34940				GRMZM2G310840		GRMZM2G099557
AT4G35010				GRMZM2G311680		GRMZM2G099577
AT4G35060				GRMZM2G315726		GRMZM2G099642
AT4G35110				GRMZM2G316275		GRMZM2G099839
AT4G35180				GRMZM2G316474		GRMZM2G100020
AT4G35350				GRMZM2G316487		GRMZM2G100133
AT4G35720				GRMZM2G316748		GRMZM2G100234
AT4G35725				GRMZM2G316749		GRMZM2G100597
AT4G35985				GRMZM2G317336		GRMZM2G100931
AT4G36110				GRMZM2G319062		GRMZM2G100976
AT4G36430				GRMZM2G319150		GRMZM2G101245
AT4G36490				GRMZM2G319625		GRMZM2G101260
AT4G36670				GRMZM2G319998		GRMZM2G101509
AT4G36770				GRMZM2G320023		GRMZM2G101519
AT4G37050				GRMZM2G320175		GRMZM2G101576
AT4G37990				GRMZM2G323013		GRMZM2G101605
AT4G38080				GRMZM2G323060		GRMZM2G101628
AT4G38190				GRMZM2G323479		GRMZM2G101646
AT4G38860				GRMZM2G323553		GRMZM2G101863
AT4G39030				GRMZM2G324090		GRMZM2G101872
AT4G39110				GRMZM2G324478		GRMZM2G102180
AT4G39180				GRMZM2G325238		GRMZM2G102216
AT4G39490				GRMZM2G326465		GRMZM2G102510
AT4G39610				GRMZM2G328908		GRMZM2G102550
AT4G39640				GRMZM2G329088		GRMZM2G102860
AT4G39670				GRMZM2G329371		GRMZM2G102890
AT5G01180				GRMZM2G329655		GRMZM2G102908
AT5G01520				GRMZM2G330035		GRMZM2G102929
AT5G01540				GRMZM2G330381		GRMZM2G103169
AT5G01880				GRMZM2G331720		GRMZM2G103204
AT5G02020				GRMZM2G333416		GRMZM2G103247
AT5G02180				GRMZM2G334588		GRMZM2G103251
AT5G02420				GRMZM2G335052		GRMZM2G103517
AT5G03795				GRMZM2G335280		GRMZM2G103559
AT5G03930				GRMZM2G335358		GRMZM2G103793
AT5G03960				GRMZM2G335930		GRMZM2G104074
AT5G04180				GRMZM2G336800		GRMZM2G104291
AT5G04200				GRMZM2G338465		GRMZM2G104440
AT5G04220				GRMZM2G339107		GRMZM2G104768
AT5G04500				GRMZM2G340084		GRMZM2G104789
AT5G05340				GRMZM2G340224		GRMZM2G104829
AT5G05600				GRMZM2G340968		GRMZM2G104961
AT5G05960				GRMZM2G341304		GRMZM2G104989
AT5G07080				GRMZM2G341309		GRMZM2G105065
AT5G07110				GRMZM2G342033		GRMZM2G105158
AT5G07220				GRMZM2G343157		GRMZM2G105185
AT5G07420				GRMZM2G343360		GRMZM2G105417
AT5G07430				GRMZM2G343365		GRMZM2G105522
AT5G07680				GRMZM2G343828		GRMZM2G105579
AT5G08600				GRMZM2G344339		GRMZM2G105617
AT5G09370				GRMZM2G345622		GRMZM2G105682
AT5G09480				GRMZM2G350783		GRMZM2G105933
AT5G09500				GRMZM2G351977		GRMZM2G105982
AT5G09530				GRMZM2G352339		GRMZM2G106164
AT5G09730				GRMZM2G352439		GRMZM2G106297
AT5G09990				GRMZM2G352627		GRMZM2G106980
AT5G10100				GRMZM2G354253		GRMZM2G107096
AT5G10180				GRMZM2G355368		GRMZM2G107121
AT5G10260				GRMZM2G358009		GRMZM2G107172
AT5G10695				GRMZM2G358038		GRMZM2G107211
AT5G10800				GRMZM2G360234		GRMZM2G107276
AT5G11360				GRMZM2G361862		GRMZM2G107322
AT5G11940				GRMZM2G362778		GRMZM2G107504
AT5G12000				GRMZM2G363183		GRMZM2G107570
AT5G12020				GRMZM2G363186		GRMZM2G107715
AT5G12030				GRMZM2G363552		GRMZM2G107754
AT5G12180				GRMZM2G364131		GRMZM2G108254
AT5G12380				GRMZM2G364328		GRMZM2G108576
AT5G13170				GRMZM2G364867		GRMZM2G108668
AT5G13320				GRMZM2G367701		GRMZM2G108847
AT5G13580				GRMZM2G368917		GRMZM2G108859
AT5G13670				GRMZM2G369018		GRMZM2G108865
AT5G14000				GRMZM2G369607		GRMZM2G108997
AT5G14130				GRMZM2G369629		GRMZM2G109120
AT5G14150				GRMZM2G370044		GRMZM2G109144
AT5G14380				GRMZM2G371628		GRMZM2G109671
AT5G15110				GRMZM2G372684		GRMZM2G109738
AT5G16500				GRMZM2G373023		GRMZM2G109892
AT5G16970				GRMZM2G374302		GRMZM2G109969
AT5G17330				GRMZM2G374323		GRMZM2G109985
AT5G18060				GRMZM2G375699		GRMZM2G110080
AT5G18130				GRMZM2G375707		GRMZM2G110107
AT5G18240				GRMZM2G377780		GRMZM2G110140
AT5G18270				GRMZM2G377787		GRMZM2G110242
AT5G18290				GRMZM2G377855		GRMZM2G110299
AT5G18600				GRMZM2G378054		GRMZM2G110330
AT5G18910				GRMZM2G378681		GRMZM2G110358
AT5G19580				GRMZM2G380286		GRMZM2G110511
AT5G19600				GRMZM2G381025		GRMZM2G110739
AT5G19880				GRMZM2G381378		GRMZM2G110794
AT5G20230				GRMZM2G381429		GRMZM2G110858
AT5G20330				GRMZM2G381842		GRMZM2G111112
AT5G20390				GRMZM2G382762		GRMZM2G111482
AT5G20690				GRMZM2G385428		GRMZM2G112075
AT5G20820				GRMZM2G386489		GRMZM2G112159
AT5G20960				GRMZM2G388587		GRMZM2G112617
AT5G22300				GRMZM2G388608		GRMZM2G112623
AT5G22310				GRMZM2G388684		GRMZM2G112629
AT5G22420				GRMZM2G392689		GRMZM2G112745
AT5G22970				GRMZM2G393673		GRMZM2G113011
AT5G22980				GRMZM2G393762		GRMZM2G113078
AT5G23480				GRMZM2G394450		GRMZM2G113229
AT5G23960				GRMZM2G394465		GRMZM2G113866
AT5G24030				GRMZM2G400974		GRMZM2G113883
AT5G24316				GRMZM2G401331		GRMZM2G113895
AT5G24480				GRMZM2G401511		GRMZM2G114119
AT5G24660				GRMZM2G401521		GRMZM2G114149
AT5G25110				GRMZM2G401883		GRMZM2G114186
AT5G25340				GRMZM2G401947		GRMZM2G114232
AT5G25390				GRMZM2G402977		GRMZM2G114354
AT5G25470				GRMZM2G403007		GRMZM2G114518
AT5G25880				GRMZM2G404316		GRMZM2G114578
AT5G25890				GRMZM2G404443		GRMZM2G115133
AT5G26060				GRMZM2G404676		GRMZM2G115388
AT5G26330				GRMZM2G404888		GRMZM2G115589
AT5G26340				GRMZM2G404895		GRMZM2G115698
AT5G26700				GRMZM2G405459		GRMZM2G115909
AT5G27350				GRMZM2G405770		GRMZM2G116335
AT5G27870				GRMZM2G407119		GRMZM2G116496
AT5G28680				GRMZM2G409771		GRMZM2G116520
AT5G29000				GRMZM2G410083		GRMZM2G116685
AT5G33340				GRMZM2G410352		GRMZM2G117016
AT5G36220				GRMZM2G410499		GRMZM2G117139
AT5G37170				GRMZM2G412440		GRMZM2G117230
AT5G38330				GRMZM2G413788		GRMZM2G117281
AT5G38610				GRMZM2G414047		GRMZM2G117497
AT5G38760				GRMZM2G414537		GRMZM2G117603
AT5G38900				GRMZM2G414620		GRMZM2G117673
AT5G39090				GRMZM2G414826		GRMZM2G117861
AT5G39400				GRMZM2G415077		GRMZM2G117878
AT5G39420				GRMZM2G415535		GRMZM2G117910
AT5G39610				GRMZM2G416935		GRMZM2G118173
AT5G39880				GRMZM2G416965		GRMZM2G118725
AT5G40020				GRMZM2G418111		GRMZM2G119023
AT5G40155				GRMZM2G420448		GRMZM2G119663
AT5G40350				GRMZM2G420772		GRMZM2G119705
AT5G40690				GRMZM2G422240		GRMZM2G119717
AT5G41040				GRMZM2G423116		GRMZM2G119823
AT5G41400				GRMZM2G423561		GRMZM2G119999
AT5G41900				GRMZM2G424112		GRMZM2G120026
AT5G42180				GRMZM2G426467		GRMZM2G120198
AT5G42230				GRMZM2G426732		GRMZM2G120210
AT5G42490				GRMZM2G427319		GRMZM2G120244
AT5G42680				GRMZM2G427815		GRMZM2G120401
AT5G42955				GRMZM2G429139		GRMZM2G120539
AT5G44260				GRMZM2G429842		GRMZM2G120621
AT5G44270				GRMZM2G430353		GRMZM2G120631
AT5G44350				GRMZM2G431018		GRMZM2G120832
AT5G44390				GRMZM2G432644		GRMZM2G120964
AT5G44440				GRMZM2G433590		GRMZM2G121229
AT5G44480				GRMZM2G433791		GRMZM2G121502
AT5G44870				GRMZM2G433795		GRMZM2G121792
AT5G45080				GRMZM2G434541		GRMZM2G122193
AT5G45880				GRMZM2G435402		GRMZM2G122280
AT5G46050				GRMZM2G437758		GRMZM2G122357
AT5G46115				GRMZM2G437912		GRMZM2G122406
AT5G46240				GRMZM2G438243		GRMZM2G122418
AT5G46270				GRMZM2G438260		GRMZM2G122431
AT5G46300				GRMZM2G439784		GRMZM2G122654
AT5G46320				GRMZM2G439860		GRMZM2G122816
AT5G46330				GRMZM2G442000		GRMZM2G123016
AT5G46540				GRMZM2G443888		GRMZM2G123202
AT5G46770				GRMZM2G444073		GRMZM2G123394
AT5G47000				GRMZM2G444560		GRMZM2G123629
AT5G47470				GRMZM2G447271		GRMZM2G123654
AT5G47530				GRMZM2G448126		GRMZM2G124011
AT5G47920				GRMZM2G448710		GRMZM2G124037
AT5G48400				GRMZM2G451930		GRMZM2G124179
AT5G48950				GRMZM2G451975		GRMZM2G124198
AT5G49130				GRMZM2G452896		GRMZM2G124566
AT5G49180				GRMZM2G455124		GRMZM2G124663
AT5G49520				GRMZM2G456669		GRMZM2G124799
AT5G49660				GRMZM2G457132		GRMZM2G124938
AT5G50030				GRMZM2G458159		GRMZM2G125034
AT5G50200				GRMZM2G459610		GRMZM2G125165
AT5G50260				GRMZM2G460869		GRMZM2G125255
AT5G50335				GRMZM2G461625		GRMZM2G125731
AT5G50830				GRMZM2G463157		GRMZM2G125839
AT5G51270				GRMZM2G463471		GRMZM2G125853
AT5G52190				GRMZM2G463986		GRMZM2G126062
AT5G52250				GRMZM2G464013		GRMZM2G126083
AT5G52400				GRMZM2G465133		GRMZM2G126734
AT5G52830				GRMZM2G465144		GRMZM2G126986
AT5G52975				GRMZM2G466532		GRMZM2G126990
AT5G53110				GRMZM2G468056		GRMZM2G127087
AT5G53250				GRMZM2G468821		GRMZM2G127342
AT5G53710				GRMZM2G471304		GRMZM2G127431
AT5G53870				GRMZM2G471335		GRMZM2G127789
AT5G54095				GRMZM2G471600		GRMZM2G127945
AT5G55050				GRMZM2G472655		GRMZM2G128072
AT5G55490				GRMZM2G472690		GRMZM2G128212
AT5G55980				GRMZM2G473147		GRMZM2G128219
AT5G56200				GRMZM2G474324		GRMZM2G128354
AT5G56510				GRMZM2G475610		GRMZM2G128750
AT5G56870				GRMZM2G476104		GRMZM2G128771
AT5G57340				GRMZM2G478892		GRMZM2G129060
AT5G57520				GRMZM2G479554		GRMZM2G129064
AT5G57790				GRMZM2G480847		GRMZM2G129264
AT5G58050				GRMZM2G482946		GRMZM2G129304
AT5G58170				GRMZM2G483273		GRMZM2G129399
AT5G58310				GRMZM2G484706		GRMZM2G129405
AT5G58400				GRMZM2G488346		GRMZM2G129540
AT5G58782				GRMZM2G506270		GRMZM2G129543
AT5G58830				GRMZM2G507583		GRMZM2G129635
AT5G59120				GRMZM2G515992		GRMZM2G129815
AT5G59330				GRMZM2G526267		GRMZM2G129999
AT5G59370				GRMZM2G526699		GRMZM2G130131
AT5G59810				GRMZM2G531312		GRMZM2G130198
AT5G60020				GRMZM2G544423		GRMZM2G130512
AT5G60140				GRMZM2G546369		GRMZM2G130625
AT5G60190				GRMZM2G556845		GRMZM2G130768
AT5G60720				GRMZM2G557893		GRMZM2G130813
AT5G60740				GRMZM2G573127		GRMZM2G131442
AT5G61290				GRMZM2G576014		GRMZM2G131746
AT5G61720				GRMZM2G587231		GRMZM2G131888
AT5G62170				GRMZM2G588623		GRMZM2G132038
AT5G62280				GRMZM2G589662		GRMZM2G132082
AT5G62430				GRMZM2G700046		GRMZM2G132509
AT5G62750				GRMZM2G701109		GRMZM2G132531
AT5G63970				GRMZM2G701218		GRMZM2G132746
AT5G64120				GRMZM2G702626		GRMZM2G132838
AT5G64240				GRMZM2G703142		GRMZM2G132875
AT5G64510				GRMZM2G704414		GRMZM2G133006
AT5G64700				GRMZM5G801278		GRMZM2G133275
AT5G64720				GRMZM5G803874		GRMZM2G133577
AT5G65870				GRMZM5G803935		GRMZM2G133999
AT5G67340				GRMZM5G804271		GRMZM2G134040
				GRMZM5G805731		GRMZM2G134192
				GRMZM5G807830		GRMZM2G134857
				GRMZM5G808050		GRMZM2G134998
				GRMZM5G810693		GRMZM2G135039
				GRMZM5G811564		GRMZM2G135182
				GRMZM5G812130		GRMZM2G135286
				GRMZM5G812419		GRMZM2G135294
				GRMZM5G812561		GRMZM2G135367
				GRMZM5G813614		GRMZM2G135381
				GRMZM5G813651		GRMZM2G135481
				GRMZM5G814718		GRMZM2G135536
				GRMZM5G814866		GRMZM2G135772
				GRMZM5G816799		GRMZM2G135783
				GRMZM5G818462		GRMZM2G135990
				GRMZM5G818631		GRMZM2G136194
				GRMZM5G818983		GRMZM2G136410
				GRMZM5G820337		GRMZM2G136525
				GRMZM5G821433		GRMZM2G136580
				GRMZM5G821968		GRMZM2G136663
				GRMZM5G823154		GRMZM2G136964
				GRMZM5G823832		GRMZM2G136970
				GRMZM5G826011		GRMZM2G136971
				GRMZM5G826547		GRMZM2G137046
				GRMZM5G826723		GRMZM2G137215
				GRMZM5G827174		GRMZM2G137341
				GRMZM5G827496		GRMZM2G137380
				GRMZM5G833386		GRMZM2G137399
				GRMZM5G833760		GRMZM2G137535
				GRMZM5G834596		GRMZM2G137551
				GRMZM5G834983		GRMZM2G137751
				GRMZM5G835413		GRMZM2G137861
				GRMZM5G836466		GRMZM2G137964
				GRMZM5G837822		GRMZM2G138097
				GRMZM5G839640		GRMZM2G138365
				GRMZM5G840658		GRMZM2G138396
				GRMZM5G845611		GRMZM2G138771
				GRMZM5G845891		GRMZM2G138916
				GRMZM5G845904		GRMZM2G139028
				GRMZM5G847377		GRMZM2G139082
				GRMZM5G849535		GRMZM2G139123
				GRMZM5G849563		GRMZM2G139324
				GRMZM5G851266		GRMZM2G139489
				GRMZM5G851328		GRMZM2G139813
				GRMZM5G851485		GRMZM2G139897
				GRMZM5G851686		GRMZM2G140041
				GRMZM5G854070		GRMZM2G140101
				GRMZM5G854710		GRMZM2G140293
				GRMZM5G859271		GRMZM2G140355
				GRMZM5G860223		GRMZM2G140674
				GRMZM5G861700		GRMZM2G140782
				GRMZM5G863097		GRMZM2G140878
				GRMZM5G864074		GRMZM2G141132
				GRMZM5G864847		GRMZM2G141252
				GRMZM5G866432		GRMZM2G141295
				GRMZM5G868098		GRMZM2G141383
				GRMZM5G869984		GRMZM2G141615
				GRMZM5G869989		GRMZM2G141638
				GRMZM5G876616		GRMZM2G142001
				GRMZM5G878561		GRMZM2G142048
				GRMZM5G880653		GRMZM2G142366
				GRMZM5G881044		GRMZM2G142685
				GRMZM5G881048		GRMZM2G142774
				GRMZM5G881965		GRMZM2G142912
				GRMZM5G882974		GRMZM2G143426
				GRMZM5G883545		GRMZM2G144044
				GRMZM5G886498		GRMZM2G144376
				GRMZM5G890470		GRMZM2G144630
				GRMZM5G890865		GRMZM2G144936
				GRMZM5G891846		GRMZM2G144988
				GRMZM5G892242		GRMZM2G145065
				GRMZM5G893603		GRMZM2G145242
				GRMZM5G893908		GRMZM2G145458
				GRMZM5G897944		GRMZM2G145632
				GRMZM5G898371		GRMZM2G145989
						GRMZM2G146152
						GRMZM2G146422
						GRMZM2G146541
						GRMZM2G146688
						GRMZM2G146745
						GRMZM2G146809
						GRMZM2G146978
						GRMZM2G147142
						GRMZM2G147327
						GRMZM2G148022
						GRMZM2G148038
						GRMZM2G148060
						GRMZM2G148087
						GRMZM2G148133
						GRMZM2G148192
						GRMZM2G148237
						GRMZM2G148374
						GRMZM2G148375
						GRMZM2G148467
						GRMZM2G148726
						GRMZM2G148904
						GRMZM2G148930
						GRMZM2G149024
						GRMZM2G149051
						GRMZM2G149073
						GRMZM2G149079
						GRMZM2G149580
						GRMZM2G149605
						GRMZM2G149646
						GRMZM2G149683
						GRMZM2G149750
						GRMZM2G149756
						GRMZM2G149824
						GRMZM2G150474
						GRMZM2G150804
						GRMZM2G150906
						GRMZM2G150925
						GRMZM2G151225
						GRMZM2G151542
						GRMZM2G151639
						GRMZM2G152513
						GRMZM2G152591
						GRMZM2G153048
						GRMZM2G153127
						GRMZM2G153245
						GRMZM2G153456
						GRMZM2G153536
						GRMZM2G154058
						GRMZM2G154114
						GRMZM2G154209
						GRMZM2G154301
						GRMZM2G154465
						GRMZM2G154687
						GRMZM2G154823
						GRMZM2G154841
						GRMZM2G154987
						GRMZM2G155170
						GRMZM2G155203
						GRMZM2G155372
						GRMZM2G155452
						GRMZM2G155520
						GRMZM2G155583
						GRMZM2G155608
						GRMZM2G155686
						GRMZM2G155769
						GRMZM2G155816
						GRMZM2G156127
						GRMZM2G156261
						GRMZM2G156632
						GRMZM2G156737
						GRMZM2G157102
						GRMZM2G157456
						GRMZM2G157505
						GRMZM2G157524
						GRMZM2G158117
						GRMZM2G158342
						GRMZM2G158788
						GRMZM2G158839
						GRMZM2G159247
						GRMZM2G159353
						GRMZM2G159393
						GRMZM2G159402
						GRMZM2G159531
						GRMZM2G159822
						GRMZM2G160327
						GRMZM2G160358
						GRMZM2G160520
						GRMZM2G161274
						GRMZM2G161640
						GRMZM2G161827
						GRMZM2G161905
						GRMZM2G162012
						GRMZM2G162093
						GRMZM2G162216
						GRMZM2G162632
						GRMZM2G162659
						GRMZM2G162884
						GRMZM2G162937
						GRMZM2G162972
						GRMZM2G163079
						GRMZM2G163289
						GRMZM2G163304
						GRMZM2G163514
						GRMZM2G163610
						GRMZM2G163724
						GRMZM2G163830
						GRMZM2G164134
						GRMZM2G164640
						GRMZM2G165099
						GRMZM2G165170
						GRMZM2G165192
						GRMZM2G165257
						GRMZM2G165659
						GRMZM2G165726
						GRMZM2G165828
						GRMZM2G166387
						GRMZM2G166407
						GRMZM2G166413
						GRMZM2G166661
						GRMZM2G166776
						GRMZM2G166821
						GRMZM2G166857
						GRMZM2G166906
						GRMZM2G167149
						GRMZM2G167308
						GRMZM2G167338
						GRMZM2G167591
						GRMZM2G167710
						GRMZM2G167865
						GRMZM2G167870
						GRMZM2G167986
						GRMZM2G168425
						GRMZM2G168801
						GRMZM2G168917
						GRMZM2G169225
						GRMZM2G169240
						GRMZM2G169259
						GRMZM2G169261
						GRMZM2G169274
						GRMZM2G169544
						GRMZM2G169669
						GRMZM2G169822
						GRMZM2G169966
						GRMZM2G170188
						GRMZM2G170415
						GRMZM2G170455
						GRMZM2G170501
						GRMZM2G170559
						GRMZM2G170721
						GRMZM2G170766
						GRMZM2G170958
						GRMZM2G171553
						GRMZM2G171581
						GRMZM2G171830
						GRMZM2G172099
						GRMZM2G172158
						GRMZM2G172327
						GRMZM2G172695
						GRMZM2G173049
						GRMZM2G173280
						GRMZM2G173361
						GRMZM2G173377
						GRMZM2G173483
						GRMZM2G173738
						GRMZM2G173781
						GRMZM2G174128
						GRMZM2G174396
						GRMZM2G174562
						GRMZM2G174766
						GRMZM2G175205
						GRMZM2G175401
						GRMZM2G175638
						GRMZM2G175779
						GRMZM2G176050
						GRMZM2G176141
						GRMZM2G176390
						GRMZM2G176876
						GRMZM2G177016
						GRMZM2G177050
						GRMZM2G177070
						GRMZM2G177227
						GRMZM2G177244
						GRMZM2G177384
						GRMZM2G177518
						GRMZM2G177715
						GRMZM2G177755
						GRMZM2G177792
						GRMZM2G178112
						GRMZM2G178209
						GRMZM2G178229
						GRMZM2G178289
						GRMZM2G178356
						GRMZM2G178533
						GRMZM2G178795
						GRMZM2G178811
						GRMZM2G179069
						GRMZM2G179121
						GRMZM2G179143
						GRMZM2G179181
						GRMZM2G179274
						GRMZM2G179761
						GRMZM2G179984
						GRMZM2G180044
						GRMZM2G180258
						GRMZM2G180516
						GRMZM2G180559
						GRMZM2G180603
						GRMZM2G180662
						GRMZM2G180738
						GRMZM2G180775
						GRMZM2G180947
						GRMZM2G181456
						GRMZM2G181489
						GRMZM2G181540
						GRMZM2G181546
						GRMZM2G181605
						GRMZM2G300110
						GRMZM2G300111
						GRMZM2G300238
						GRMZM2G300437
						GRMZM2G300440
						GRMZM2G300471
						GRMZM2G300595
						GRMZM2G300659
						GRMZM2G300675
						GRMZM2G301614
						GRMZM2G301622
						GRMZM2G301642
						GRMZM2G301743
						GRMZM2G301797
						GRMZM2G301860
						GRMZM2G301893
						GRMZM2G301934
						GRMZM2G301939
						GRMZM2G302528
						GRMZM2G302664
						GRMZM2G302891
						GRMZM2G303728
						GRMZM2G305124
						GRMZM2G305261
						GRMZM2G305662
						GRMZM2G305999
						GRMZM2G306006
						GRMZM2G306187
						GRMZM2G306255
						GRMZM2G306351
						GRMZM2G306822
						GRMZM2G306885
						GRMZM2G306943
						GRMZM2G307244
						GRMZM2G307277
						GRMZM2G307434
						GRMZM2G307610
						GRMZM2G307899
						GRMZM2G308457
						GRMZM2G308595
						GRMZM2G308683
						GRMZM2G308752
						GRMZM2G309022
						GRMZM2G309048
						GRMZM2G309067
						GRMZM2G309109
						GRMZM2G309126
						GRMZM2G309295
						GRMZM2G309380
						GRMZM2G309393
						GRMZM2G309458
						GRMZM2G309594
						GRMZM2G310098
						GRMZM2G310400
						GRMZM2G310591
						GRMZM2G310899
						GRMZM2G310903
						GRMZM2G311024
						GRMZM2G311087
						GRMZM2G311187
						GRMZM2G311347
						GRMZM2G311500
						GRMZM2G312061
						GRMZM2G312069
						GRMZM2G312091
						GRMZM2G312274
						GRMZM2G312281
						GRMZM2G313326
						GRMZM2G313743
						GRMZM2G314064
						GRMZM2G314339
						GRMZM2G315509
						GRMZM2G316148
						GRMZM2G316150
						GRMZM2G316620
						GRMZM2G316805
						GRMZM2G316925
						GRMZM2G316930
						GRMZM2G317406
						GRMZM2G317614
						GRMZM2G317979
						GRMZM2G318033
						GRMZM2G318121
						GRMZM2G318220
						GRMZM2G318464
						GRMZM2G318592
						GRMZM2G318689
						GRMZM2G319335
						GRMZM2G319435
						GRMZM2G319786
						GRMZM2G320474
						GRMZM2G321072
						GRMZM2G321345
						GRMZM2G321352
						GRMZM2G322277
						GRMZM2G322279
						GRMZM2G322490
						GRMZM2G322919
						GRMZM2G322950
						GRMZM2G322952
						GRMZM2G323662
						GRMZM2G323789
						GRMZM2G324181
						GRMZM2G324210
						GRMZM2G324221
						GRMZM2G324231
						GRMZM2G324254
						GRMZM2G324869
						GRMZM2G325038
						GRMZM2G326032
						GRMZM2G326307
						GRMZM2G326369
						GRMZM2G326825
						GRMZM2G327605
						GRMZM2G327855
						GRMZM2G328254
						GRMZM2G328277
						GRMZM2G328608
						GRMZM2G328692
						GRMZM2G328725
						GRMZM2G329215
						GRMZM2G329710
						GRMZM2G329957
						GRMZM2G330286
						GRMZM2G330684
						GRMZM2G331283
						GRMZM2G331566
						GRMZM2G331701
						GRMZM2G331741
						GRMZM2G331764
						GRMZM2G332349
						GRMZM2G332886
						GRMZM2G332904
						GRMZM2G333042
						GRMZM2G334319
						GRMZM2G334658
						GRMZM2G335359
						GRMZM2G335589
						GRMZM2G336557
						GRMZM2G336761
						GRMZM2G336849
						GRMZM2G337387
						GRMZM2G337402
						GRMZM2G337766
						GRMZM2G337894
						GRMZM2G338167
						GRMZM2G338187
						GRMZM2G338214
						GRMZM2G338327
						GRMZM2G338441
						GRMZM2G338986
						GRMZM2G339344
						GRMZM2G339597
						GRMZM2G339699
						GRMZM2G339708
						GRMZM2G340076
						GRMZM2G340282
						GRMZM2G340325
						GRMZM2G340403
						GRMZM2G340458
						GRMZM2G340467
						GRMZM2G340618
						GRMZM2G341334
						GRMZM2G341532
						GRMZM2G342351
						GRMZM2G342426
						GRMZM2G342653
						GRMZM2G342807
						GRMZM2G342907
						GRMZM2G342940
						GRMZM2G343149
						GRMZM2G343191
						GRMZM2G343972
						GRMZM2G344123
						GRMZM2G344630
						GRMZM2G344669
						GRMZM2G344936
						GRMZM2G344955
						GRMZM2G345493
						GRMZM2G345660
						GRMZM2G345771
						GRMZM2G346449
						GRMZM2G346513
						GRMZM2G346634
						GRMZM2G346682
						GRMZM2G347075
						GRMZM2G347323
						GRMZM2G347766
						GRMZM2G347994
						GRMZM2G348186
						GRMZM2G348408
						GRMZM2G348836
						GRMZM2G349410
						GRMZM2G349635
						GRMZM2G349638
						GRMZM2G349709
						GRMZM2G350256
						GRMZM2G350734
						GRMZM2G350773
						GRMZM2G350819
						GRMZM2G350955
						GRMZM2G350979
						GRMZM2G351047
						GRMZM2G351239
						GRMZM2G351363
						GRMZM2G352194
						GRMZM2G352201
						GRMZM2G352676
						GRMZM2G352858
						GRMZM2G352915
						GRMZM2G353250
						GRMZM2G353266
						GRMZM2G353729
						GRMZM2G353788
						GRMZM2G353937
						GRMZM2G354072
						GRMZM2G354093
						GRMZM2G355027
						GRMZM2G355752
						GRMZM2G356282
						GRMZM2G356439
						GRMZM2G356935
						GRMZM2G357026
						GRMZM2G357062
						GRMZM2G357093
						GRMZM2G357601
						GRMZM2G357807
						GRMZM2G357834
						GRMZM2G357900
						GRMZM2G358145
						GRMZM2G358153
						GRMZM2G358386
						GRMZM2G358391
						GRMZM2G358632
						GRMZM2G358717
						GRMZM2G359127
						GRMZM2G359272
						GRMZM2G359298
						GRMZM2G359581
						GRMZM2G359779
						GRMZM2G360725
						GRMZM2G361046
						GRMZM2G361210
						GRMZM2G361423
						GRMZM2G361718
						GRMZM2G361855
						GRMZM2G362303
						GRMZM2G362498
						GRMZM2G362823
						GRMZM2G363454
						GRMZM2G363537
						GRMZM2G363540
						GRMZM2G363878
						GRMZM2G363913
						GRMZM2G364637
						GRMZM2G365475
						GRMZM2G365664
						GRMZM2G366130
						GRMZM2G366255
						GRMZM2G366264
						GRMZM2G366411
						GRMZM2G366434
						GRMZM2G366559
						GRMZM2G367270
						GRMZM2G367480
						GRMZM2G367780
						GRMZM2G367813
						GRMZM2G367998
						GRMZM2G368328
						GRMZM2G368464
						GRMZM2G368560
						GRMZM2G368658
						GRMZM2G368993
						GRMZM2G369043
						GRMZM2G369266
						GRMZM2G369277
						GRMZM2G369284
						GRMZM2G369391
						GRMZM2G369396
						GRMZM2G369469
						GRMZM2G369472
						GRMZM2G369693
						GRMZM2G369991
						GRMZM2G370083
						GRMZM2G370189
						GRMZM2G370455
						GRMZM2G370529
						GRMZM2G370572
						GRMZM2G370988
						GRMZM2G371375
						GRMZM2G371386
						GRMZM2G372081
						GRMZM2G372171
						GRMZM2G372180
						GRMZM2G372448
						GRMZM2G372812
						GRMZM2G372941
						GRMZM2G373329
						GRMZM2G373536
						GRMZM2G373779
						GRMZM2G373883
						GRMZM2G373936
						GRMZM2G374074
						GRMZM2G374077
						GRMZM2G374309
						GRMZM2G374540
						GRMZM2G374938
						GRMZM2G374986
						GRMZM2G375123
						GRMZM2G375435
						GRMZM2G375720
						GRMZM2G375782
						GRMZM2G376117
						GRMZM2G376243
						GRMZM2G376674
						GRMZM2G376790
						GRMZM2G377451
						GRMZM2G377458
						GRMZM2G377618
						GRMZM2G377792
						GRMZM2G378288
						GRMZM2G378319
						GRMZM2G378378
						GRMZM2G378878
						GRMZM2G379375
						GRMZM2G380377
						GRMZM2G380960
						GRMZM2G381195
						GRMZM2G381360
						GRMZM2G381572
						GRMZM2G381769
						GRMZM2G382171
						GRMZM2G382379
						GRMZM2G382417
						GRMZM2G382435
						GRMZM2G382537
						GRMZM2G383125
						GRMZM2G383324
						GRMZM2G383420
						GRMZM2G383932
						GRMZM2G384296
						GRMZM2G384528
						GRMZM2G384884
						GRMZM2G385258
						GRMZM2G385459
						GRMZM2G385587
						GRMZM2G385760
						GRMZM2G386088
						GRMZM2G386856
						GRMZM2G387389
						GRMZM2G388136
						GRMZM2G388174
						GRMZM2G388560
						GRMZM2G389379
						GRMZM2G389874
						GRMZM2G389875
						GRMZM2G390150
						GRMZM2G390160
						GRMZM2G390436
						GRMZM2G390487
						GRMZM2G390628
						GRMZM2G391157
						GRMZM2G391417
						GRMZM2G391673
						GRMZM2G391770
						GRMZM2G391920
						GRMZM2G392010
						GRMZM2G392037
						GRMZM2G392116
						GRMZM2G392168
						GRMZM2G392253
						GRMZM2G392672
						GRMZM2G393229
						GRMZM2G393831
						GRMZM2G393983
						GRMZM2G393988
						GRMZM2G394437
						GRMZM2G394586
						GRMZM2G394968
						GRMZM2G395267
						GRMZM2G395357
						GRMZM2G395508
						GRMZM2G395542
						GRMZM2G395721
						GRMZM2G395737
						GRMZM2G396011
						GRMZM2G396248
						GRMZM2G396402
						GRMZM2G396418
						GRMZM2G396653
						GRMZM2G397069
						GRMZM2G397178
						GRMZM2G397684
						GRMZM2G397807
						GRMZM2G397970
						GRMZM2G398628
						GRMZM2G398680
						GRMZM2G399072
						GRMZM2G399359
						GRMZM2G399433
						GRMZM2G399495
						GRMZM2G399541
						GRMZM2G399604
						GRMZM2G399750
						GRMZM2G400156
						GRMZM2G400169
						GRMZM2G400409
						GRMZM2G400570
						GRMZM2G400694
						GRMZM2G401501
						GRMZM2G401515
						GRMZM2G401603
						GRMZM2G402293
						GRMZM2G402708
						GRMZM2G402837
						GRMZM2G403111
						GRMZM2G403190
						GRMZM2G403353
						GRMZM2G403590
						GRMZM2G403680
						GRMZM2G403719
						GRMZM2G404530
						GRMZM2G405071
						GRMZM2G405090
						GRMZM2G405133
						GRMZM2G406376
						GRMZM2G406830
						GRMZM2G407189
						GRMZM2G407729
						GRMZM2G408218
						GRMZM2G408256
						GRMZM2G408263
						GRMZM2G408325
						GRMZM2G408408
						GRMZM2G408462
						GRMZM2G409290
						GRMZM2G410152
						GRMZM2G410865
						GRMZM2G411691
						GRMZM2G411901
						GRMZM2G412220
						GRMZM2G412281
						GRMZM2G412436
						GRMZM2G412981
						GRMZM2G413113
						GRMZM2G413135
						GRMZM2G413253
						GRMZM2G413615
						GRMZM2G414037
						GRMZM2G414114
						GRMZM2G414357
						GRMZM2G414907
						GRMZM2G415641
						GRMZM2G416149
						GRMZM2G416310
						GRMZM2G416501
						GRMZM2G416725
						GRMZM2G416941
						GRMZM2G418031
						GRMZM2G418153
						GRMZM2G418189
						GRMZM2G418223
						GRMZM2G418268
						GRMZM2G419076
						GRMZM2G419290
						GRMZM2G419418
						GRMZM2G419836
						GRMZM2G419990
						GRMZM2G420001
						GRMZM2G420199
						GRMZM2G420359
						GRMZM2G420588
						GRMZM2G420684
						GRMZM2G421160
						GRMZM2G422069
						GRMZM2G422670
						GRMZM2G422782
						GRMZM2G422958
						GRMZM2G423423
						GRMZM2G423686
						GRMZM2G423863
						GRMZM2G423892
						GRMZM2G424090
						GRMZM2G424473
						GRMZM2G424599
						GRMZM2G425206
						GRMZM2G425230
						GRMZM2G425231
						GRMZM2G425236
						GRMZM2G425798
						GRMZM2G426122
						GRMZM2G426553
						GRMZM2G426917
						GRMZM2G427187
						GRMZM2G427351
						GRMZM2G427409
						GRMZM2G428027
						GRMZM2G428040
						GRMZM2G428168
						GRMZM2G428370
						GRMZM2G429513
						GRMZM2G429928
						GRMZM2G430460
						GRMZM2G430623
						GRMZM2G430733
						GRMZM2G431037
						GRMZM2G431412
						GRMZM2G431642
						GRMZM2G431681
						GRMZM2G431783
						GRMZM2G431856
						GRMZM2G432060
						GRMZM2G432123
						GRMZM2G432291
						GRMZM2G432712
						GRMZM2G433150
						GRMZM2G433216
						GRMZM2G433248
						GRMZM2G434398
						GRMZM2G434669
						GRMZM2G435015
						GRMZM2G435380
						GRMZM2G435773
						GRMZM2G436007
						GRMZM2G436059
						GRMZM2G436154
						GRMZM2G436214
						GRMZM2G436432
						GRMZM2G437479
						GRMZM2G438195
						GRMZM2G438202
						GRMZM2G438400
						GRMZM2G438486
						GRMZM2G438549
						GRMZM2G438777
						GRMZM2G438889
						GRMZM2G439268
						GRMZM2G439337
						GRMZM2G439365
						GRMZM2G439799
						GRMZM2G439816
						GRMZM2G440104
						GRMZM2G440526
						GRMZM2G440754
						GRMZM2G440785
						GRMZM2G440849
						GRMZM2G440855
						GRMZM2G440866
						GRMZM2G440902
						GRMZM2G440913
						GRMZM2G442235
						GRMZM2G442555
						GRMZM2G442732
						GRMZM2G442742
						GRMZM2G443291
						GRMZM2G443969
						GRMZM2G444232
						GRMZM2G444262
						GRMZM2G444376
						GRMZM2G444518
						GRMZM2G444819
						GRMZM2G445523
						GRMZM2G445746
						GRMZM2G445752
						GRMZM2G446366
						GRMZM2G446417
						GRMZM2G446544
						GRMZM2G446637
						GRMZM2G446826
						GRMZM2G446943
						GRMZM2G447347
						GRMZM2G447795
						GRMZM2G448583
						GRMZM2G448627
						GRMZM2G448701
						GRMZM2G448881
						GRMZM2G448918
						GRMZM2G449232
						GRMZM2G449295
						GRMZM2G449681
						GRMZM2G450039
						GRMZM2G450048
						GRMZM2G450217
						GRMZM2G450685
						GRMZM2G451001
						GRMZM2G451031
						GRMZM2G451037
						GRMZM2G451048
						GRMZM2G451112
						GRMZM2G451560
						GRMZM2G451728
						GRMZM2G452084
						GRMZM2G452930
						GRMZM2G453120
						GRMZM2G453565
						GRMZM2G454056
						GRMZM2G454511
						GRMZM2G454658
						GRMZM2G455377
						GRMZM2G455630
						GRMZM2G455748
						GRMZM2G456395
						GRMZM2G456487
						GRMZM2G457346
						GRMZM2G458033
						GRMZM2G458401
						GRMZM2G458506
						GRMZM2G459315
						GRMZM2G459432
						GRMZM2G459503
						GRMZM2G459645
						GRMZM2G459969
						GRMZM2G460015
						GRMZM2G460546
						GRMZM2G460902
						GRMZM2G461240
						GRMZM2G461271
						GRMZM2G461501
						GRMZM2G462047
						GRMZM2G462298
						GRMZM2G462366
						GRMZM2G462433
						GRMZM2G462555
						GRMZM2G462558
						GRMZM2G462719
						GRMZM2G462726
						GRMZM2G462905
						GRMZM2G463133
						GRMZM2G464037
						GRMZM2G464260
						GRMZM2G464328
						GRMZM2G464331
						GRMZM2G464382
						GRMZM2G464393
						GRMZM2G464539
						GRMZM2G464680
						GRMZM2G464885
						GRMZM2G465173
						GRMZM2G465806
						GRMZM2G465849
						GRMZM2G466667
						GRMZM2G466738
						GRMZM2G466759
						GRMZM2G466819
						GRMZM2G466926
						GRMZM2G467441
						GRMZM2G467452
						GRMZM2G467756
						GRMZM2G468140
						GRMZM2G468514
						GRMZM2G469229
						GRMZM2G469521
						GRMZM2G470767
						GRMZM2G471108
						GRMZM2G471192
						GRMZM2G471250
						GRMZM2G471596
						GRMZM2G471629
						GRMZM2G472234
						GRMZM2G472236
						GRMZM2G472654
						GRMZM2G472666
						GRMZM2G473162
						GRMZM2G473521
						GRMZM2G473540
						GRMZM2G473596
						GRMZM2G473860
						GRMZM2G473960
						GRMZM2G474019
						GRMZM2G474229
						GRMZM2G474387
						GRMZM2G474507
						GRMZM2G474620
						GRMZM2G474789
						GRMZM2G475077
						GRMZM2G475227
						GRMZM2G475590
						GRMZM2G475777
						GRMZM2G475980
						GRMZM2G476045
						GRMZM2G476396
						GRMZM2G476419
						GRMZM2G476538
						GRMZM2G476627
						GRMZM2G476636
						GRMZM2G476822
						GRMZM2G476964
						GRMZM2G477685
						GRMZM2G477829
						GRMZM2G477955
						GRMZM2G478553
						GRMZM2G478563
						GRMZM2G479270
						GRMZM2G479438
						GRMZM2G479610
						GRMZM2G479804
						GRMZM2G479949
						GRMZM2G480328
						GRMZM2G480386
						GRMZM2G480412
						GRMZM2G480439
						GRMZM2G480700
						GRMZM2G480705
						GRMZM2G481668
						GRMZM2G482657
						GRMZM2G483545
						GRMZM2G483700
						GRMZM2G483865
						GRMZM2G485313
						GRMZM2G490094
						GRMZM2G490216
						GRMZM2G491437
						GRMZM2G492156
						GRMZM2G492830
						GRMZM2G493155
						GRMZM2G494186
						GRMZM2G494213
						GRMZM2G494969
						GRMZM2G496110
						GRMZM2G500451
						GRMZM2G501544
						GRMZM2G501852
						GRMZM2G504757
						GRMZM2G505324
						GRMZM2G507466
						GRMZM2G507525
						GRMZM2G508161
						GRMZM2G509344
						GRMZM2G509564
						GRMZM2G511141
						GRMZM2G511461
						GRMZM2G512340
						GRMZM2G512452
						GRMZM2G512675
						GRMZM2G514704
						GRMZM2G514812
						GRMZM2G516963
						GRMZM2G522206
						GRMZM2G526668
						GRMZM2G529003
						GRMZM2G529587
						GRMZM2G533389
						GRMZM2G534104
						GRMZM2G534633
						GRMZM2G535789
						GRMZM2G536350
						GRMZM2G536486
						GRMZM2G536584
						GRMZM2G539212
						GRMZM2G543205
						GRMZM2G547174
						GRMZM2G547711
						GRMZM2G550008
						GRMZM2G551076
						GRMZM2G551087
						GRMZM2G551277
						GRMZM2G564932
						GRMZM2G564966
						GRMZM2G565689
						GRMZM2G566346
						GRMZM2G571099
						GRMZM2G571334
						GRMZM2G572985
						GRMZM2G574642
						GRMZM2G578411
						GRMZM2G578657
						GRMZM2G578897
						GRMZM2G580486
						GRMZM2G580716
						GRMZM2G580730
						GRMZM2G588266
						GRMZM2G589134
						GRMZM2G591714
						GRMZM2G700016
						GRMZM2G700146
						GRMZM2G700730
						GRMZM2G700810
						GRMZM2G700889
						GRMZM2G700912
						GRMZM2G701469
						GRMZM2G701513
						GRMZM2G701540
						GRMZM2G701574
						GRMZM2G701645
						GRMZM2G701694
						GRMZM2G701784
						GRMZM2G702206
						GRMZM2G702216
						GRMZM2G702603
						GRMZM2G702673
						GRMZM2G702725
						GRMZM2G702767
						GRMZM2G702950
						GRMZM2G702955
						GRMZM2G702957
						GRMZM2G703169
						GRMZM2G703322
						GRMZM2G703586
						GRMZM2G703670
						GRMZM2G703697
						GRMZM2G703721
						GRMZM2G703772
						GRMZM2G703807
						GRMZM2G703868
						GRMZM2G703960
						GRMZM2G704475
						GRMZM5G800032
						GRMZM5G800286
						GRMZM5G800405
						GRMZM5G800407
						GRMZM5G800679
						GRMZM5G801404
						GRMZM5G801787
						GRMZM5G801806
						GRMZM5G801827
						GRMZM5G802354
						GRMZM5G802496
						GRMZM5G802725
						GRMZM5G802941
						GRMZM5G803341
						GRMZM5G803934
						GRMZM5G804139
						GRMZM5G804421
						GRMZM5G804510
						GRMZM5G804658
						GRMZM5G804919
						GRMZM5G805008
						GRMZM5G805174
						GRMZM5G805258
						GRMZM5G805270
						GRMZM5G805505
						GRMZM5G805769
						GRMZM5G805773
						GRMZM5G805874
						GRMZM5G806867
						GRMZM5G807747
						GRMZM5G808068
						GRMZM5G808231
						GRMZM5G808535
						GRMZM5G808822
						GRMZM5G809243
						GRMZM5G810647
						GRMZM5G810960
						GRMZM5G811176
						GRMZM5G811359
						GRMZM5G811908
						GRMZM5G812099
						GRMZM5G812153
						GRMZM5G812331
						GRMZM5G813804
						GRMZM5G814101
						GRMZM5G814481
						GRMZM5G814640
						GRMZM5G814833
						GRMZM5G815076
						GRMZM5G815112
						GRMZM5G815267
						GRMZM5G815377
						GRMZM5G815528
						GRMZM5G816012
						GRMZM5G816536
						GRMZM5G816691
						GRMZM5G817459
						GRMZM5G817536
						GRMZM5G817967
						GRMZM5G818398
						GRMZM5G819185
						GRMZM5G819500
						GRMZM5G819835
						GRMZM5G820108
						GRMZM5G820529
						GRMZM5G821056
						GRMZM5G822313
						GRMZM5G822815
						GRMZM5G823466
						GRMZM5G823673
						GRMZM5G823828
						GRMZM5G824195
						GRMZM5G824202
						GRMZM5G824221
						GRMZM5G824524
						GRMZM5G824689
						GRMZM5G824862
						GRMZM5G825473
						GRMZM5G825707
						GRMZM5G825885
						GRMZM5G826750
						GRMZM5G826779
						GRMZM5G826810
						GRMZM5G826955
						GRMZM5G827798
						GRMZM5G827802
						GRMZM5G827883
						GRMZM5G827947
						GRMZM5G829436
						GRMZM5G829476
						GRMZM5G829881
						GRMZM5G830357
						GRMZM5G830361
						GRMZM5G831804
						GRMZM5G832342
						GRMZM5G833611
						GRMZM5G833939
						GRMZM5G834335
						GRMZM5G834507
						GRMZM5G834532
						GRMZM5G834952
						GRMZM5G835422
						GRMZM5G835671
						GRMZM5G835933
						GRMZM5G836230
						GRMZM5G836308
						GRMZM5G836424
						GRMZM5G836762
						GRMZM5G837247
						GRMZM5G838060
						GRMZM5G838098
						GRMZM5G838829
						GRMZM5G838861
						GRMZM5G838907
						GRMZM5G839349
						GRMZM5G839744
						GRMZM5G840089
						GRMZM5G840279
						GRMZM5G840434
						GRMZM5G840670
						GRMZM5G841660
[truncated: 171 more rows]
